# Supplementary material for: Integration of transcriptomic data reveals lipid metabolic heterogeneity and identifies GSTO1 as a therapeutic target in acute myeloid leukemia
Source: Front Immunol. 2026 Jun 30;17:1815163. doi: 10.3389/fimmu.2026.1815163 (PMC13364964; doi:10.3389/fimmu.2026.1815163)
Supplement: Supplementary file 2 [file Table2.xlsx]

## Sheet: Table S1
Table S1: Basic information of series used in this study.
Series accession numbers	Platform used	No. of input patients	Survivval Outcome	Usage
TCGA-LAML	Illumina RNAseq	173	OS	Scoring, clustering, model training
GSE10358	Affymetrix Human Genome U133 Plus 2.0 Array	91	OS	Model validation
GSE12417-GPL96	Affymetrix Human Genome U133A Array	163	OS	Model validation
GSE12417-GPL570	Affymetrix Human Genome U133 Plus 2.0 Array	79	OS	Model validation
GSE37642-GPL96	Affymetrix Human Genome U133A Array	417	OS	Model validation
GSE37642-GPL570	Affymetrix Human Genome U133 Plus 2.0 Array	136	OS	Model validation
GSE71014	Illumina HumanHT-12 V4.0	104	OS	Model validation
Beat AML	Illumina RNAseq	408	OS	Model validation, therapeutic prediction
HOVON	Affymetrix Human Genome U133 Plus 2.0 Array	490	OS	Model validation

## Sheet: Table S2
Table S2. Model genes and coefficients.
Gene	Coefficient
MBTPS1	-0.22424
SLC22A4	-0.13782
SERINC5	-0.11882
SOCS2	0.046216
MRC1	0.069522
SQLE	0.116456
DDIT4	0.138538
PLA2G4A	0.184927
ATP13A2	0.273199

## Sheet: Table S3
Table S3. The 169 subtype-related differentially expressed genes.
MRPS18A
EEFSEC
INTS5
CLPB
APEX2
ALG1
MRPS11
TEX261
MTCH2
EIF2B2
PPIE
FDFT1
CYC1
APEH
MRPS16
NSDHL
PRPF19
DPP3
RABL6
HNRNPF
PPP1R8
RPN2
IPO13
ATP5B
PSMD3
PUF60
TTLL12
PTBP1
MVK
RBM10
SLC52A2
ARMCX6
DDOST
AIFM1
PHB
NOMO1
AGPAT1
USP5
FTSJ1
THAP4
RPP25L
EIF3I
PPM1G
SLC27A4
ECE2
POLDIP2
PES1
HGH1
PRPF4
GORASP2
STIP1
MRPL49
C1orf43
CSTF2
PSMB5
WDR77
SUV39H1
PPP2R5D
PDCD6
LRRC59
MDH2
FAF1
MRPL37
CHID1
NIPA2
EEF2KMT
BUB3
SIGMAR1
MRPL27
SSRP1
NUDC
ERCC2
DOLK
MRPL17
CPT2
ARMC6
SHMT2
KEAP1
FDPS
METTL13
FH
CIAPIN1
SEPHS2
TACO1
AHSA1
MRPS2
ATP5C1
YBX1
EBP
CCDC51
MTHFD2
ATP5SL
UBA1
AAR2
LRRC42
WDR5
TSSC1
TMEM186
SLC5A6
NME2
AARS2
TIMM8B
USP39
PRDX3
ATRIP
TUBG1
KHSRP
CLPP
NDUFA8
ACAT2
ECHS1
PRDX6
ACLY
COQ9
HDDC3
TUBA1B
SRM
RBM8A
IARS2
TOE1
ISOC2
FAM162A
COA7
GLE1
IMP4
POLR2D
SF3B3
CCT5
RUVBL2
MRPS26
DHCR7
BCS1L
TCTN3
TONSL
EI24
GNAS
DAXX
PPME1
MRPL46
CSTF1
CCT3
PGAM5
GSS
AARS
DNAJC14
PARK7
HSPBP1
RAN
GEMIN4
PARP1
ELAC2
COQ6
NOP14
PSME3
TTLL1
JMJD4
SLC35B2
WDR46
ADH5
MRPL4
THOP1
VARS
MRPS12
DCAKD
G6PC3
RAB4A
LMAN2L
OGFOD1
AP2B1
